# Supplementary material for: Microfluidic Synthesis and Purification of Magnetoliposomes for Potential Applications in the Gastrointestinal Delivery of Difficult-to-Transport Drugs
Source: Pharmaceutics. 2022 Jan 28;14(2):315. doi: 10.3390/pharmaceutics14020315 (PMC8877506; doi:10.3390/pharmaceutics14020315)
Supplement: Supplementary file 1 [file pharmaceutics-14-00315-s001.zip]

Archive with 1 entries (1 files):
- pharmaceutics-1507273-supplementary.pdf
